# Supplementary material for: Parsing altered gray matter morphology of depression using a framework integrating the normative model and non-negative matrix factorization
Source: Nat Commun. 2023 Jul 8;14:4053. doi: 10.1038/s41467-023-39861-z (PMC10329663; doi:10.1038/s41467-023-39861-z)
Supplement: Supplementary file 3 — Source Data [file 41467_2023_39861_MOESM3_ESM.xlsx]

## Sheet: Figure2B
subjects	Sex(0 female, 1 male)	PW1	PW2	NW1	NW2
1	0	4872.42	2398.94	208.631	317.1
2	1	1937.99	1338.61	2463.15	946.038
3	0	3346.71	1172.85	818.987	92.9335
4	1	7329.04	3171.59	100.554	122.193
5	1	4447.51	1172.17	929.749	69.9111
6	0	3665.93	1378.84	757.972	135.037
7	0	2153.73	403.861	2049.58	553.835
8	0	610.378	232.57	4534.15	2483.02
9	0	2493.24	1389.04	1038.58	395.041
10	1	2126.29	449.457	2476.55	1087.48
11	1	2246.15	736.079	2011.82	591.186
12	1	5200.94	2111.42	626.437	0
13	0	1227.93	53.8502	5326.54	324.949
14	1	5945.48	2116.42	352.285	22.8072
15	1	2280.3	971.785	2192.78	254.872
16	0	2625.2	1927.21	1481.24	510.234
17	1	1188.56	0	6103.51	184.526
18	1	1652.26	0	4539.48	0
19	0	1966.93	576.801	2189.4	457.54
20	0	3244.28	488.798	1281.54	56.9659
21	0	1459.11	307.721	4191.61	870.471
22	1	3244.5	2977.49	395.489	458.341
23	1	4267.47	2221.22	533.468	256.244
24	1	2759.07	3088.67	457.033	581.681
25	1	1953.42	1215.93	1514.93	669.422
26	1	723.529	182.426	3821.4	1630.1
27	0	1125.82	502.674	2880.53	1504.88
28	1	1117.87	9.96227	5059.76	1620.61
29	0	7314.43	3321.93	55.1871	241.94
30	0	6249.72	2836.75	149.431	73.9148
31	1	1078.15	1115.2	2481.57	1719.79
32	1	2569.35	1086.23	2277.38	866.365
33	0	935.644	695.116	2841.56	1912.66
34	0	2747.4	707.31	1171.88	668.746
35	1	2041.51	845.789	1266.15	567.048
36	1	2713.95	1742.2	626.047	1531.16
37	0	1409.06	1262.18	1612.24	1128.04
38	1	3879.48	1653.36	534.532	208.295
39	1	1779.12	968.437	1910.71	1265.74
40	0	4580.99	1617.43	621.794	84.9849
41	0	1550.16	781.73	2519.99	1100.5
42	0	3209.73	1565.75	973.463	257.649
43	0	1245.96	592.262	2570.69	946.887
44	1	5741.65	1789.43	521.678	166.126
45	0	1389.42	409.232	2827.02	516.707
46	0	4971.14	2199.86	248.295	27.2563
47	1	7334.89	2392.08	605.599	0
48	0	5463.68	1565.44	379.539	0
49	1	4998.23	1956.9	296.435	101.551
50	0	2592.31	1590.73	908.851	801.498
51	0	2815.46	791.752	1527.82	1260.79
52	1	10087.2	3607.48	95.2487	121.914
53	1	1243.44	1076.52	2788.64	2672.19
54	1	3024.98	2983.76	914.095	736.194
55	1	1948.77	401.263	2434.72	1165.39
56	1	585.011	279.154	7783.39	2185.21
57	0	3647.17	1765.12	1588.58	533.482
58	0	674.453	322.449	4397.44	2462.68
59	1	196.46	110.789	6466.64	3010.89
60	0	798.135	231.392	4211.05	1052.43
61	1	1537.19	805.099	2355.94	1357.73
62	0	1180.36	340.372	2570.95	702.038
63	0	5106.5	2086.76	94.1204	419.931
64	1	2496.74	491.182	1510.47	243.201
65	0	623.119	616.409	5242.71	2591.31
66	1	2168.32	999.653	1534.66	619.573
67	1	872.658	144.261	5102.39	3668.41
68	0	2267.67	112.045	1847.03	373.553
69	1	1946.38	615.255	1915.58	727.068
70	1	4813.4	1686.29	95.2624	602.006
71	0	2467.89	1047.92	2283.13	413.58
72	1	890.109	0	5640.05	1620.71
73	1	1035.6	393.05	5021.69	286.414
74	1	919.797	236.689	4220.39	2385.24
75	1	1610.51	806.268	1524.49	1565.25
76	1	617.251	293.356	5322.05	1960.25
77	0	1078	387.004	3489.08	756.379
78	1	513.589	453.423	4443.82	2354.12
79	0	1471.53	563.554	3027.92	324.559
80	0	1747.04	645.637	2151.18	304.115
81	0	3237.32	1891.01	1296.56	34.1136
82	0	3194.25	1103.66	745.012	370.651
83	1	507.384	291.897	4262.01	1776.55
84	1	289.498	646.085	5991.34	2702.62
85	0	2659.81	448.05	2465.35	1.74941
86	0	2195.1	1488.75	1369.79	450.331
87	1	510.598	909.379	4559.58	2283.95
88	0	615.96	368.912	4361.79	1638.64
89	0	2084.09	216.514	1911.7	868.327
90	1	2961.2	1115.59	1918.75	646.017
91	0	475.123	102.221	5213.91	1875.84
92	0	2077.36	1124.41	1474.91	704.045
93	1	5609.88	1474.2	415.772	24.6377
94	0	4572.49	1934.91	486.113	148.768
95	0	744.236	189.514	4284.06	1362.41
96	0	2032.6	812.911	1395.57	537.732
97	1	892.483	43.8834	3776.33	1326.96
98	0	4028.79	2623.44	777.278	128.617
99	1	3126.91	808.182	1861.17	409.247
100	1	890.564	606.683	4225.46	1774.42
101	1	883.353	322.567	3938.12	1071.33
102	0	2290.72	846.023	1078.37	592.569
103	1	3194.91	2240.88	609.207	439.705
104	0	4115.35	1108.88	567.738	42.3174
105	0	4689.97	1721.35	596.814	42.5185

## Sheet: Figure3A
adolescent onset	adult onset
1172.85	2398.94
403.861	1338.61
449.457	3171.59
0	1172.17
1617.43	1378.84
1565.75	232.57
592.262	1389.04
409.232	736.079
2199.86	2111.42
1565.44	53.8502
2983.76	2116.42
401.263	18083.8
279.154	971.785
1765.12	1927.21
322.449	0
110.789	576.801
231.392	488.798
805.099	307.721
340.372	2977.49
2086.76	2221.22
491.182	3088.67
616.409	1215.93
999.653	182.426
144.261	502.674
112.045	9.96227
615.255	3321.93
1686.29	2836.75
1047.92	1115.2
0	695.116
393.05	707.31
236.689	845.789
806.268	1742.2
293.356	1262.18
387.004	1653.36
453.423	968.437
563.554	781.73
645.637	1789.43
1891.01	2392.08
1103.66	1956.9
291.897	1590.73
646.085	791.752
448.05	3607.48
1488.75	1076.52
909.379
368.912
216.514
1115.59
102.221
1124.41
1474.2
1934.91
189.514
812.911
43.8834
2623.44
808.182
606.683
322.567
846.023
2240.88
1108.88
1721.35

## Sheet: Figure3B
adolescent onset	adult onset
818.987	208.631
2049.58	2463.15
2476.55	100.554
6103.51	929.749
621.794	757.972
973.463	4534.15
2570.69	1038.58
2827.02	2011.82
248.295	626.437
379.539	5326.54
914.095	352.285
2434.72	0
7783.39	2192.78
1588.58	1481.24
4397.44	4539.48
6466.64	2189.4
4211.05	1281.54
2355.94	4191.61
2570.95	395.489
94.1204	533.468
1510.47	457.033
5242.71	1514.93
1534.66	3821.4
5102.39	2880.53
1847.03	5059.76
1915.58	55.1871
95.2624	149.431
2283.13	2481.57
5640.05	2841.56
5021.69	1171.88
4220.39	1266.15
1524.49	626.047
5322.05	1612.24
3489.08	534.532
4443.82	1910.71
3027.92	2519.99
2151.18	521.678
1296.56	605.599
745.012	296.435
4262.01	908.851
5991.34	1527.82
2465.35	95.2487
1369.79	2788.64
4559.58
4361.79
1911.7
1918.75
5213.91
1474.91
415.772
486.113
4284.06
1395.57
3776.33
777.278
1861.17
4225.46
3938.12
1078.37
609.207
567.738
596.814

## Sheet: Figure4A
Correlations	Factors
0.997454	PF1
0.989864	PF1
0.996924	PF1
0.998418	PF1
0.996847	PF1
0.997655	PF1
0.999105	PF1
0.995503	PF1
0.632472	PF1
0.997932	PF1
0.976572	PF1
0.992223	PF1
0.995593	PF1
0.998955	PF1
0.658798	PF1
0.996913	PF1
0.998345	PF1
0.995812	PF1
0.997668	PF1
0.997665	PF1
0.99661	PF1
0.998461	PF1
0.998149	PF1
0.992498	PF1
0.998528	PF1
0.996047	PF1
0.567709	PF1
0.994198	PF1
0.996657	PF1
0.996854	PF1
0.992331	PF1
0.998439	PF1
0.998645	PF1
0.997663	PF1
0.9919	PF1
0.584647	PF1
0.998685	PF1
0.963591	PF1
0.630846	PF1
0.991934	PF1
0.995793	PF1
0.991135	PF1
0.996893	PF1
0.991214	PF1
0.994565	PF1
0.999175	PF1
0.994648	PF1
0.994713	PF1
0.996534	PF1
0.997911	PF1
0.997969	PF1
0.984442	PF1
0.996146	PF1
0.629293	PF1
0.998098	PF1
0.996997	PF1
0.996774	PF1
0.995105	PF1
0.992878	PF1
0.997431	PF1
0.983011	PF1
0.59125	PF1
0.989349	PF1
0.995001	PF1
0.984805	PF1
0.993821	PF1
0.658627	PF1
0.995754	PF1
0.994495	PF1
0.99657	PF1
0.984139	PF1
0.980454	PF1
0.620498	PF1
0.998641	PF1
0.998295	PF1
0.994721	PF1
0.995217	PF1
0.995459	PF1
0.997909	PF1
0.979797	PF1
0.999523	PF1
0.993196	PF1
0.996346	PF1
0.994981	PF1
0.627204	PF1
0.990064	PF1
0.995446	PF1
0.624442	PF1
0.993809	PF1
0.99753	PF1
0.991829	PF1
0.999271	PF1
0.995422	PF1
0.998593	PF1
0.993433	PF1
0.996376	PF1
0.997143	PF1
0.998511	PF1
0.997029	PF1
0.998965	PF1
0.999574	PF2
0.999923	PF2
0.999878	PF2
0.999918	PF2
0.999916	PF2
0.999706	PF2
0.999954	PF2
0.999876	PF2
0.205617	PF2
0.999759	PF2
0.999716	PF2
0.9996	PF2
0.999912	PF2
0.999161	PF2
0.441117	PF2
0.999928	PF2
0.999862	PF2
0.99952	PF2
0.999909	PF2
0.999602	PF2
0.999662	PF2
0.999942	PF2
0.999586	PF2
0.999863	PF2
0.999874	PF2
0.999832	PF2
0.380784	PF2
0.999903	PF2
0.99996	PF2
0.999644	PF2
0.999525	PF2
0.999912	PF2
0.999915	PF2
0.999474	PF2
0.999825	PF2
0.407067	PF2
0.999955	PF2
0.999861	PF2
0.289651	PF2
0.999885	PF2
0.999929	PF2
0.999874	PF2
0.999888	PF2
0.999806	PF2
0.999909	PF2
0.999609	PF2
0.999888	PF2
0.999624	PF2
0.999506	PF2
0.999919	PF2
0.999858	PF2
0.999809	PF2
0.999926	PF2
0.361495	PF2
0.999371	PF2
0.999909	PF2
0.999884	PF2
0.999802	PF2
0.999806	PF2
0.999939	PF2
0.999625	PF2
0.45988	PF2
0.999554	PF2
0.999877	PF2
0.999839	PF2
0.999205	PF2
0.103274	PF2
0.999879	PF2
0.999617	PF2
0.999812	PF2
0.999891	PF2
0.999808	PF2
0.205492	PF2
0.999671	PF2
0.99993	PF2
0.999683	PF2
0.999835	PF2
0.999851	PF2
0.99989	PF2
0.999826	PF2
0.999768	PF2
0.999908	PF2
0.99985	PF2
0.999872	PF2
0.195299	PF2
0.999839	PF2
0.999807	PF2
0.284167	PF2
0.999919	PF2
0.999934	PF2
0.999841	PF2
0.99943	PF2
0.999978	PF2
0.999761	PF2
0.999843	PF2
0.999931	PF2
0.999964	PF2
0.999419	PF2
0.999586	PF2
0.999915	PF2
0.993811	NF1
0.993718	NF1
0.99501	NF1
0.987686	NF1
0.996374	NF1
0.995349	NF1
0.994362	NF1
0.995717	NF1
0.764313	NF1
0.997735	NF1
0.992466	NF1
0.995507	NF1
0.995529	NF1
0.996716	NF1
0.537048	NF1
0.995048	NF1
0.99479	NF1
0.996383	NF1
0.988984	NF1
0.993817	NF1
0.995855	NF1
0.994446	NF1
0.983601	NF1
0.997532	NF1
0.993629	NF1
0.99002	NF1
0.492521	NF1
0.989848	NF1
0.984173	NF1
0.991264	NF1
0.99696	NF1
0.989768	NF1
0.985414	NF1
0.995344	NF1
0.983471	NF1
0.502631	NF1
0.994693	NF1
0.998719	NF1
0.58364	NF1
0.997864	NF1
0.980799	NF1
0.989964	NF1
0.996848	NF1
0.997585	NF1
0.994935	NF1
0.995603	NF1
0.996741	NF1
0.997313	NF1
0.997388	NF1
0.988035	NF1
0.994828	NF1
0.998872	NF1
0.995174	NF1
0.477932	NF1
0.992139	NF1
0.994959	NF1
0.990828	NF1
0.994101	NF1
0.99236	NF1
0.991028	NF1
0.998115	NF1
0.573926	NF1
0.998477	NF1
0.997285	NF1
0.996678	NF1
0.995954	NF1
0.662441	NF1
0.997308	NF1
0.996628	NF1
0.995423	NF1
0.99465	NF1
0.993604	NF1
0.687537	NF1
0.997764	NF1
0.995454	NF1
0.9984	NF1
0.992573	NF1
0.991806	NF1
0.99186	NF1
0.990987	NF1
0.995519	NF1
0.994392	NF1
0.997284	NF1
0.994021	NF1
0.608296	NF1
0.995272	NF1
0.990209	NF1
0.632452	NF1
0.994288	NF1
0.987356	NF1
0.998508	NF1
0.990607	NF1
0.997633	NF1
0.993772	NF1
0.993775	NF1
0.985218	NF1
0.99568	NF1
0.994364	NF1
0.991431	NF1
0.993929	NF1
0.99991	NF2
0.999923	NF2
0.999973	NF2
0.999913	NF2
0.999952	NF2
0.999943	NF2
0.999683	NF2
0.999792	NF2
0.232313	NF2
0.999917	NF2
0.999912	NF2
0.999834	NF2
0.999814	NF2
0.999854	NF2
0.236073	NF2
0.99986	NF2
0.999899	NF2
0.999926	NF2
0.999688	NF2
0.999933	NF2
0.999903	NF2
0.999862	NF2
0.999928	NF2
0.999906	NF2
0.999824	NF2
0.999949	NF2
0.298179	NF2
0.999813	NF2
0.999721	NF2
0.999932	NF2
0.999809	NF2
0.999784	NF2
0.999785	NF2
0.999885	NF2
0.999759	NF2
0.301799	NF2
0.999837	NF2
0.999985	NF2
0.298403	NF2
0.999991	NF2
0.999702	NF2
0.999929	NF2
0.999702	NF2
0.999956	NF2
0.999951	NF2
0.999762	NF2
0.999967	NF2
0.999776	NF2
0.999985	NF2
0.999824	NF2
0.999865	NF2
0.999985	NF2
0.999926	NF2
0.314007	NF2
0.999713	NF2
0.999859	NF2
0.999925	NF2
0.999731	NF2
0.999824	NF2
0.999906	NF2
0.99992	NF2
0.302749	NF2
0.999983	NF2
0.999966	NF2
0.999859	NF2
0.999959	NF2
0.270025	NF2
0.999974	NF2
0.999922	NF2
0.999816	NF2
0.999937	NF2
0.999857	NF2
0.216851	NF2
0.999985	NF2
0.99985	NF2
0.999991	NF2
0.999889	NF2
0.999726	NF2
0.999556	NF2
0.999836	NF2
0.999802	NF2
0.999729	NF2
0.99995	NF2
0.99996	NF2
0.233827	NF2
0.999758	NF2
0.99982	NF2
0.297209	NF2
0.999646	NF2
0.999859	NF2
0.999955	NF2
0.999898	NF2
0.999972	NF2
0.999915	NF2
0.999703	NF2
0.999925	NF2
0.999971	NF2
0.99995	NF2
0.999714	NF2
0.999847	NF2

## Sheet: Figure4B
	X	Y	Sex(0 female, 1 male)		X	Y
indvidual	-15.6065	18.6682	0	group	-14.9698	11.7135
	-16.5119	11.9345	1
	-16.5019	15.7903	0
	-16.2338	20.0421	1
	-16.9733	16.6493	1
	-16.4597	16.2774	0
	-14.1179	11.4328	0
	-15.545	5.54466	0
	-15.6937	14.6638	0
	-15.2002	10.1912	1
	-14.5605	12.074	1
	-16.277	18.5304	1
	-12.5621	8.30275	0
	-16.6114	18.9412	1
	-13.1912	13.1972	1
	-14.1295	12.8674	0
	-15.2151	15.5771	1
	-12.4356	8.22061	1
	-12.4587	8.75759	0
	-14.083	11.5962	0
	-13.1912	13.1972	0
	-13.8345	8.1944	1
	-14.3205	17.9907	1
	-15.5366	17.8682	1
	-14.1672	17.9153	1
	-15.8555	13.1736	1
	-15.0812	7.1159	0
	-15.6147	8.40207	1
	-14.4128	6.35377	0
	-16.1706	20.1126	0
	-15.9589	19.5376	1
	-16.5545	8.82183	1
	-16.1755	7.8392	0
	-14.951	12.7938	0
	-15.2649	12.5827	1
	-17.3213	13.3462	1
	-16.673	11.444	0
	-16.1791	16.7971	1
	-16.435	10.5257	1
	-16.6559	17.2401	0
	-15.6367	9.97975	0
	-15.9343	15.888	0
	-14.9632	9.88749	0
	-16.9608	18.4447	1
	-13.8058	10.3017	0
	-15.9401	18.5322	0
	-16.6221	19.5934	1
	-17.1758	17.9651	0
	-16.3392	18.1939	1
	-16.2998	14.382	0
	-16.3638	10.9982	0
	-16.3801	20.4317	1
	-16.7575	6.55389	1
	-14.1564	17.8709	1
	-15.2596	9.89862	1
	-14.3777	4.83161	1
	-15.4958	16.2378	0
	-15.7718	5.7051	0
	-15.2063	4.58671	1
	-14.2151	7.64104	0
	-16.1382	9.64472	1
	-14.1647	10.1015	0
	-16.0576	18.3838	0
	-13.5505	12.6	1
	-15.7337	5.17265	0
	-15.4292	12.89	1
	-15.935	4.62913	1
	-13.2969	11.6175	0
	-14.8587	11.3819	1
	-16.696	17.5756	1
	-14.4575	13.1711	0
	-14.238	6.04433	1
	-12.615	8.39783	1
	-15.7444	5.99124	1
	-16.6646	9.95568	1
	-14.8114	5.83727	1
	-14.013	9.03705	0
	-15.7424	5.88099	1
	-13.4366	10.605	0
	-13.8578	11.8036	0
	-15.51	16.5998	0
	-16.171	15.2075	0
	-15.1839	6.66207	1
	-15.2857	4.87082	1
	-13.0594	12.2319	0
	-15.671	14.4489	0
	-16.0812	5.93767	1
	-14.9911	6.76257	0
	-14.6628	10.7784	0
	-15.0896	13.6055	1
	-14.6879	5.98145	0
	-15.8027	13.0069	0
	-17.2566	17.9552	1
	-16.0741	17.7701	0
	-14.4143	7.16071	0
	-15.0714	12.4655	0
	-14.5917	7.57488	1
	-15.0004	18.2689	0
	-14.2333	13.3165	1
	-15.5648	6.82481	1
	-14.2858	7.88297	1
	-15.3209	12.815	0
	-14.8058	17.1718	1
	-16.8752	16.4099	0
	-16.5715	17.4239	0

## Sheet: Figure4C
True PW2	Predicted PW2	Sex(0 female, 1 male)	True PW1	Predicted PW1	Sex(0 female, 1 male)		True NW1	Predicted NW1	Sex(0 female, 1 male)		True NW2	Predicted NW2	Sex(0 female, 1 male)
690.242	-630.456	0	947.302	-795.749	0		4200.02	1506.61	0		2127.58	-21.8728	0
2110.83	-533.478	0	2049.38	518.578	0		1365.84	-254.665	0		836.745	-1316.92	0
1796.33	2466.52	1	1543.94	-745.906	1		2117.19	-456.588	1		1442.94	-87.5259	1
4120.18	5082.19	1	3236.37	1393.63	1		781.292	1318.37	1		147.27	375.231	1
2419.84	591.765	0	2106.96	331.952	0		930.629	-1360.44	0		668.679	-676.433	0
2048.9	1654.34	0	2269.32	1028.12	0		1185.22	1132.47	0		619.016	207.345	0
976.377	-2554.49	1	788.238	-1576.09	1		3839.64	-1158.45	1		1769.72	-77.4317	1
1064.45	-410.104	0	1042.32	-374.742	0		2605.05	431.491	0		1284.93	-325.779	0
3005.81	2979.35	0	3077.28	1120.51	0		692.135	536.909	0		302.387	340.562	0
2098.81	3240.9	1	1916.75	-520.61	1		2110.77	-80.1864	1		124.514	724.551	1
3198.27	2308.63	0	3158.85	1220.66	0		235.674	-1410.39	0		229.733	-77.8977	0
3565.6	1749.57	0	2916.06	1107.97	0		773.351	-2161.54	0		204.168	-1097.09	0
1958.57	-80.7347	1	1689.31	1020.55	1		1465.29	-1389.53	1		632.836	-684.944	1
2052.02	295.164	0	2379.46	914.774	0		739.956	-493.593	0		851.241	634.896	0
2727.04	2503.44	0	2920.19	255.051	0		898.813	-1061.17	0		93.7655	-151.601	0
2019.51	1576.98	0	1923.96	-596.524	0		1668.55	265.043	0		515.743	622.098	0
1395.48	-1498.32	0	1155.44	-441.288	0		1933.06	-441.274	0		1463.22	-717.544	0
1555.71	328.798	1	1405.31	637.266	1		1627.84	1860.27	1		1841.25	863.209	1
1084.59	1126.84	1	765.985	1734.05	1		4980.88	2420.82	1		1965.13	283.136	1
3711.33	590.972	1	2494.69	1608.62	1		1465.3	-2248.62	1		246.985	-1613.72	1
1142.36	-885.948	1	986.257	529.47	1		3220.07	1853.84	1		2047.83	838.409	1
2801.02	742.841	0	2464.29	807.23	0		869.508	392.164	0		826.458	-1534.99	0
4401.63	2452.02	0	4123.53	2991.35	0		649.853	-2336.15	0		91.3163	-1838.85	0
2190.31	-103.719	0	2412.94	-463.715	0		850.773	-1623.77	0		781.613	-1590.05	0
2337.29	-693.792	1	1569.69	-1243.56	1		1853.32	-2977.06	1		1522.17	-1437.32	1
3120.97	1416.63	0	2589.25	-180.089	0		790.475	-1360.71	0		554.104	172.505	0
3458.14	3338.95	1	2940.87	633.295	1		1149.97	-1972.01	1		122.842	-1477.95	1
2553.47	2700.48	0	2334.15	529.512	0		1581.04	746.904	0		450.008	-694.583	0
2735.87	3994.45	0	2979.97	1034.25	0		986.426	1082.99	0		152.521	80.714	0
502.337	-2411.21	0	673.349	-354.527	0		3539.25	3825.88	0		5581.45	1446.99	0
881.397	204.185	1	909.831	-908.819	1		3110.56	1588.9	1		1285.97	1328.13	1
1497.54	103.833	0	1920.64	2210.38	0		1767.79	80.64	0		862.363	-1089.37	0
3137.36	510.371	1	2070.82	-258.173	1		1521.5	-1959.13	1		560.633	-1905.96	1
1367.74	1612.37	1	982.868	-951.041	1		5724.01	-73.2665	1		190.766	612.477	1
854.338	34.8268	1	765.399	-147.541	1		2502.03	3714.76	1		3617.89	397.97	1
907.417	-1950.1	1	813.455	-1557.98	1		2636.52	-925.38	1		2121.65	-434.853	1
2199.81	3846.35	0	2274.62	1502.49	0		1869.53	901.898	0		426.113	-151.825	0
4823.31	612.972	0	3920.26	614.609	0		180.197	-1826.76	0		358	-1780.29	0
836.531	-129.514	1	820.546	-2167.37	1		3451.22	591.95	1		1982.72	701.98	1
1682.23	-668.639	1	1330.75	106.402	1		3020.24	-867.395	1		767.416	-551.909	1
1787.33	-1113.32	0	1909.14	-770.406	0		921.025	-1940.94	0		1485.69	-1062.27	0
643.113	-3290.18	1	528.068	-243.819	1		3746.77	901.349	1		3473.53	-30.1487	1
1037.34	2769.72	0	1252.26	210.257	0		3990.45	2726.96	0		538.485	2321.73	0
491.116	-8205.26	1	455.099	-3881.32	1		1.09537	-328.036	1		15685.9	157.218	1
3380.42	2752.94	1	2145.95	1836.27	1		1154.15	102.735	1		638.753	281.279	1
2321.7	2853.98	0	2706.42	2214.57	0		1335.37	1367.59	0		140.34	-600.856	0
1001.77	-727.741	0	1035.97	-1106.11	0		3448.73	1072.55	0		1693.74	25.1238	0
1592.51	-1237.62	1	1140.86	-962.224	1		2547.98	-1359.47	1		1178.41	211.824	1
1454.27	-1735.01	0	1497.37	1165.83	0		1290.36	529.242	0		2624.73	-386.05	0
2526.4	1743.26	0	2595.56	-927.735	0		1273.01	-147.675	0		386.996	552.985	0
2501.13	1808.35	0	2227.03	3982.4	0		1764.5	1535.1	0		846.992	-93.8541	0
486.331	-1364.18	0	637.051	11.5571	0		5221.07	2901.71	0		2009.52	1168.32	0
1210.98	1118.04	0	1251.74	744.963	0		2966.82	2236.32	0		1624.59	-1006.72	0
2040.97	4715.89	0	1758.26	277.491	0		2332.06	1932.91	0		490.736	1940.42	0
1568.7	270.338	1	1183.76	-1175.78	1		2500.77	-963.825	1		1496.87	354.189	1
5465.69	3215.9	0	4875.21	3054.86	0		213.58	-1271.5	0		36.6359	-1447.85	0
682.223	-1515.61	0	822.849	20.524	0		3807.07	1712.92	0		2081.48	227.449	0
4396.67	5221.82	0	3562.07	1252.75	0		641.462	167.511	0		87.6841	435.604	0
2206.44	2205.16	0	2333.32	-988.446	0		1963.04	-593.752	0		0	93.5709	0
1400.4	-2100.25	1	1191.72	709.825	1		2576.2	-571.163	1		2129.49	-2346.28	1
710.475	-1109.28	0	602.588	-615.43	0		4095.39	2532.19	0		2606.15	949.194	0
2714.12	2121.51	0	2679.38	209.91	0		1297.11	476.144	0		277.412	-1135.86	0
342.764	-3046.1	1	322.992	-2966.08	1		9910.1	2561.25	1		3396.36	493.197	1
2325.04	413.27	1	1545.92	7.42929	1		2426.12	-1104.48	1		1009.32	-895.487	1
1318.73	-1181.03	0	1506.91	-1070.5	0		1824.48	-1766.92	0		658.707	-328.333	0
2960.98	5201.98	1	1952.65	445.789	1		1762.82	433.251	1		890.07	738.226	1
7359.01	4251.34	1	5971.71	3676.5	1		163.153	-2689.6	1		32.6374	-1867.61	1
2512.21	3614.44	1	1620.34	736.93	1		1865.29	-255.075	1		1014.62	459.017	1
2769.24	4064.03	0	2201.66	1441.11	0		1588.79	1825.19	0		662.052	1373.04	0
3911.19	3539.78	0	3275.71	2447.58	0		941.612	-604.304	0		34.2655	-1127.85	0
3371.88	5263.97	0	2600.23	540.386	0		1853.89	152.774	0		554.509	167.962	0
2135.22	1711.88	0	1563.12	398.156	0		1635.97	-219.383	0		883.665	145.419	0
1839.81	494.775	1	1455.28	-1756.48	1		3058.14	-1306.47	1		984.745	-1325.61	1
558.133	-3257.98	0	602.436	-2075.68	0		3189.02	2938.2	0		4712.43	313.823	0
2093.06	2068.65	0	1754.12	-174.001	0		2003.23	89.0873	0		892.461	-383.326	0
1799.74	-1981.05	0	1515.52	-520.525	0		1428.53	-1075.96	0		2077.7	-2064.76	0

## Sheet: FigureS2
Validation dataset	stability value
Negative factors	0.996941	0.93974	0.834275	0.870044	0.869717	0.934206	0.884085	0.879783	0.890444
Positive factors	0.901701	0.87378	0.763233	0.77736	0.773601	0.748189	0.746904	0.726167	0.725036
Discovery dataset
Negative factors	0.999341	0.993957	0.912967	0.935453	0.877864	0.863157	0.87357	0.883251	0.859546
Positive factors	0.955226	0.879921	0.851588	0.933859	0.914666	0.938601	0.908011	0.872105	0.874851
